# Supplementary material for: Ciliary Motility Decreased by a CO2/HCO3−-Free Solution in Ciliated Human Nasal Epithelial Cells Having a pH Elevated by Carbonic Anhydrase IV
Source: Int J Mol Sci. 2024 Aug 21;25(16):9069. doi: 10.3390/ijms25169069 (PMC11354224; doi:10.3390/ijms25169069)
Supplement: Supplementary file 1 [file ijms-25-09069-s001.zip]

Archive with 4 entries (4 files):
- Figure S1.jpg
- Figure S2.tif
- Video S1.mp4
- Video S2.mp4
